# Supplementary material for: Effect of Camel Peptide on the Biofilm of Staphylococcus epidermidis and Staphylococcus haemolyticus Formed on Orthopedic Implants
Source: Antibiotics (Basel). 2023 Nov 28;12(12):1671. doi: 10.3390/antibiotics12121671 (PMC10740474; doi:10.3390/antibiotics12121671)
Supplement: Supplementary file 1 [file antibiotics-12-01671-s001.zip]

Archive with 1 entries (1 files):
- antibiotics-2733283-supplementary.pdf
